# Supplementary material for: Physicochemical Characterization and Oral Bioavailability of Curcumin–Phospholipid Complex Nanosuspensions Prepared Based on Microfluidic System
Source: Pharmaceutics. 2025 Mar 20;17(3):395. doi: 10.3390/pharmaceutics17030395 (PMC11946702; doi:10.3390/pharmaceutics17030395)
Supplement: Supplementary file 1 [file pharmaceutics-17-00395-s001.zip]

Archive with 1 entries (1 files):
- pharmaceutics-3534530-supplementary.pdf
